# Supplementary material for: Comparison of Intestinal Bacteria of Procambarus clarkii Farmed in Various Rice Paddy Regions
Source: Animals (Basel). 2024 Mar 19;14(6):935. doi: 10.3390/ani14060935 (PMC10967483; doi:10.3390/ani14060935)
Supplement: Supplementary file 1 [file animals-14-00935-s001.zip]

Archive with 1 entries (1 files):
- animals-2911419-supplementary.pdf
